# Supplementary material for: The Intricate Connection between Bacterial α-Diversity and Fungal Engraftment in the Human Gut of Healthy and Impaired Individuals as Studied Using the In Vitro SHIME® Model
Source: J Fungi (Basel). 2023 Aug 26;9(9):877. doi: 10.3390/jof9090877 (PMC10532570; doi:10.3390/jof9090877)
Supplement: Supplementary file 1 [file jof-09-00877-s001.zip]

Archive with 1 entries (1 files):
- jof-2539219-supplementary.pdf
